# Supplementary material for: Stripes and loss of color in ball pythons (Python regius) are associated with variants affecting endothelin signaling
Source: G3 (Bethesda). 2023 May 16;13(7):jkad063. doi: 10.1093/g3journal/jkad063 (PMC10320763; doi:10.1093/g3journal/jkad063)
Supplement: jkad063_Supplementary_Data [file jkad063_supplementary_data.zip]

Archive with 5 entries (5 files):
- jkad063_corrected_S1 Fig.tif
- jkad063_corrected_S1_Table.xlsx
- jkad063_corrected_S2 Fig.tif
- jkad063_corrected_S3 Fig.tif
- S2_Table_G3-2022-403873.xlsx
